# Supplementary material for: COVID-19 Pneumonia and Status Asthmaticus With Respiratory Failure in a Pediatric Patient: A Simulation for Emergency Medicine Providers
Source: MedEdPORTAL. 2022 Jan 21;18:11214. doi: 10.15766/mep_2374-8265.11214 (PMC8776872; doi:10.15766/mep_2374-8265.11214)
Supplement: Supplementary file 1 — Simulation Case.docxEquipment and Medication Checklist.docxLabs and Images.docxDebriefing Guide.docxSurvey.docx [file mep_2374-8265.11214-s001.zip]

Archive with 6 entries (6 files):
- C. Labs and Images.docx
- D. Debriefing Guide.docx
- B. Equipment and Medication Checklist.docx
- A. Simulation Case.docx
- E. Survey.docx
- Educational_Summary_Report_11214.pdf
